# Supplementary material for: Identification of testis development-related genes by combining Iso-Seq and RNA-Seq in Zeugodacus tau
Source: Front Cell Dev Biol. 2024 Mar 11;12:1356151. doi: 10.3389/fcell.2024.1356151 (PMC10961823; doi:10.3389/fcell.2024.1356151)
Supplement: Supplementary file 1 [file Table2.XLSX]

## Sheet: Sheet1
Uniprot_id	Uniprot_name	Subject_id	identity（%）	alignment_length	e-value	bit_score	Te-1d-1_FPKM	Te-1d-2_FPKM	Te-1d-3_FPKM	Te-6d-1_FPKM	Te-6d-2_FPKM	Te-6d-3_FPKM	Te-11d-1_FPKM	Te-11d-2_FPKM	Te-11d-3_FPKM	NR_annotation
A1Z7Z9	CP131_DROME	gene-LOC105215121	51.43	1326	0	1063	28.7367	30.0514	30.957	33.9447	31.5766	31.8229	27.1818	28.9456	25.9168	centrosomal protein of 131 kDa [Zeugodacus cucurbitae]
A1Z8R8	PARL_DROME	gene-LOC105214532	56.5	354	2e-148	431	47.4798	42.7436	44.9185	41.8343	40.6984	39.7176	44.422	41.2925	45.0666	presenilins-associated rhomboid-like protein, mitochondrial [Zeugodacus cucurbitae]
A1Z9X0	APKC_DROME	gene-LOC105210270	86.24	516	0	843	4.55179	2.51503	2.81863	2.5596	3.19873	3.8586	4.06859	3.70226	4.19247	uncharacterized protein LOC105210270 isoform X2 [Zeugodacus cucurbitae]
O01352	DJ_DROME	gene-LOC105213131	36	50	2.3	29.6	107.186	112.047	112.339	115.925	109.522	111.617	114.651	114.724	116.359	ubiquitin domain-containing protein 1 [Zeugodacus cucurbitae]
O18412	FZO_DROME	gene-LOC105211800	35.77	738	9e-122	395	89.7388	87.4646	82.8804	76.799	74.799	81.6052	70.4696	76.1203	70.371	transmembrane GTPase Marf isoform X4 [Zeugodacus cucurbitae]
O44081	DKC1_DROME	gene-LOC105216333	89.04	447	0	729	12.8031	9.72882	9.49286	10.3527	9.56164	11.7896	6.79218	8.09157	9.22577	H/ACA ribonucleoprotein complex subunit 4 isoform X1 [Zeugodacus cucurbitae]
O97159	CHDM_DROME	gene-Mi-2	84.33	1512	0	2248	51.6184	53.8941	52.6033	62.1982	50.6231	55.0057	51.0959	54.4419	51.5455	chromodomain-helicase-DNA-binding protein Mi-2 homolog [Zeugodacus cucurbitae]
P06605	TBA3_DROME	gene-LOC105210057	99.54	432	0	874	4920.19	4905.54	4244.5	3756.99	4325.75	4472.34	4539.49	3983.34	4160.63	alpha-Tubulin at 84B [Drosophila melanogaster]
P08928	LAM0_DROME	gene-LOC105218374	64.24	632	0	640	28.8168	29.477	27.1217	25.9546	27.0703	27.3706	23.6145	26.3848	24.8291	lamin Dm0 [Zeugodacus cucurbitae]
P11346	KRAF1_DROME	gene-LOC105212725	74.9	741	0	1080	6.53984	5.29109	6.91026	3.53775	3.90242	3.71049	3.89646	3.47358	3.11709	raf homolog serine/threonine-protein kinase Raf [Zeugodacus cucurbitae]
P11536	E74EB_DROME	gene-LOC105211529	95.24	147	3e-80	286	9.56047	7.79488	8.4134	5.57595	6.08554	5.17424	5.61808	6.2728	4.35617	ecdysone-induced protein 74EF isoform X1 [Zeugodacus cucurbitae]
P16621	LAR_DROME	gene-Lar_1	71.54	1936	0	2766	5.30547	5.71992	5.00255	5.01414	5.52288	5.25071	4.27781	4.47208	5.29369	tyrosine-protein phosphatase Lar isoform X6 [Zeugodacus cucurbitae]
P16905	KAPR1_DROME	gene-LOC105211561	89.49	371	0	679	181.943	194.138	180.557	167.767	171.36	157.859	178.567	176.242	177.6	cAMP-dependent protein kinase type I regulatory subunit isoform X1 [Zeugodacus cucurbitae]
P17133	RU17_DROME	gene-LOC105217073	90.95	210	2e-94	311	10.8475	11.0218	10.7148	11.0329	10.9419	10.9711	9.78747	10.5787	9.99768	U1 small nuclear ribonucleoprotein 70 kDa [Zeugodacus cucurbitae]
P18935	CYB_DROME	PB.6987	84.92	378	0	619	0	0	0	0	0	0	0	0	0	cytochrome b [Zeugodacus scutellatus]
P19018	TRA2_DROME	gene-LOC105210722	66.06	109	1e-40	145	11.798	10.2159	10.7024	8.68488	12.2516	10.6442	9.35273	8.87269	9.0746	transformer-2 sex-determining protein isoform X1 [Zeugodacus cucurbitae]
P21187	PABP_DROME	gene-LOC105213375	82.53	641	0	910	3466.67	3653.77	3580.81	4086.49	3805.31	3972.31	3987.36	4035.83	4257.12	polyadenylate-binding protein [Zeugodacus cucurbitae]
P22468	GDL_DROME	gene-LOC105208670	66.86	175	7e-79	245	4.50691	3.39211	4.43514	2.39785	2.39751	3.68802	2.69321	2.60808	2.73101	gonadal protein gdl [Zeugodacus cucurbitae]
P22745	BAM_DROME	gene-LOC105213121	26.06	284	2e-18	88.6	11.9751	12.6264	12.104	11.8119	9.79901	11.0266	10.9657	10.6255	10.8289	uncharacterized protein LOC105213121 [Zeugodacus cucurbitae]
P25161	PSMD3_DROME	gene-LOC105217424	80.17	464	0	783	37.6306	34.7074	34.9672	32.7725	37.4187	37.8832	36.5949	36.9325	37.3493	probable 26S proteasome non-ATPase regulatory subunit 3 [Zeugodacus cucurbitae]
P25724	NANOS_DROME	gene-LOC105214276	76.47	85	1e-41	157	2.31476	2.03533	2.16656	1.85563	2.2258	1.82274	1.44932	1.63284	1.85331	protein nanos isoform X1 [Zeugodacus cucurbitae]
P25867	UBCD1_DROME	gene-LOC105216779	100	147	4e-102	307	366.735	356.797	374.65	387.282	361.139	367.587	386.648	378.783	370.428	effete [Acyrthosiphon pisum]
P28750	EXU_DROME	gene-LOC105221242	60.43	460	2e-160	482	3019.99	3202.74	3231.58	3522.51	3203.22	3261.73	3428.92	3533.91	3618.92	maternal protein exuperantia [Zeugodacus cucurbitae]
P34739	TTF2_DROME	gene-LOC105217946	60.33	905	0	995	6.92786	7.13739	5.51985	6.99756	5.35178	6.17656	5.53148	6.10953	4.99167	transcription termination factor 2 [Zeugodacus cucurbitae]
P40809	RG84C_DROME	gene-LOC105210909	44.57	276	8e-69	234	57.5686	55.9668	54.0542	56.8192	49.1384	57.4848	58.3256	53.7986	54.9445	rac GTPase-activating protein 1 [Zeugodacus cucurbitae]
P40946	ARF6_DROME	gene-LOC105218989	97.71	175	4e-122	355	123.239	136.428	122.418	112.015	122.04	122.786	136.793	121.379	128.013	PREDICTED: ADP-ribosylation factor 3 [Musca domestica]
P45437	COPB_DROME	gene-LOC105216189	89.17	960	0	1726	10.944	11.8853	14.2108	14.297	13.0326	13.8447	12.4729	10.7267	11.8758	coatomer subunit beta [Zeugodacus cucurbitae]
P48612	PELO_DROME	gene-LOC105221092	84.37	371	0	636	27.0757	26.3677	26.5812	21.9958	22.4751	23.6519	23.7333	24.6306	24.5658	protein pelota [Zeugodacus cucurbitae]
P48809	RB27C_DROME	gene-LOC105217404	94.33	423	0	582	23.9998	24.0996	24.0135	31.7338	28.2319	31.6946	23.6575	25.6096	25.9231	heterogeneous nuclear ribonucleoprotein 27C [Zeugodacus cucurbitae]
P51592	HYD_DROME	gene-LOC105215780	64.5	2766	0	3185	134.184	135.568	51.8307	53.511	101.434	113.314	115.458	79.8038	57.0626	E3 ubiquitin-protein ligase hyd [Zeugodacus cucurbitae]
P54622	SSBP_DROME	gene-LOC105216684	76.06	142	8e-74	224	4.06267	2.68255	2.58681	1.96913	3.59852	3.83597	2.54402	2.19637	2.58802	single-stranded DNA-binding protein, mitochondrial [Zeugodacus cucurbitae]
P54623	CNN_DROME	gene-LOC105210694	44.63	549	1e-94	338	258.79	289.93	283.708	284.819	262.795	293.109	262.14	266.564	258.494	centrosomin isoform X2 [Zeugodacus cucurbitae]
P56079	CDS_DROME	gene-LOC105220839	88.14	447	0	778	143.627	140.573	133.454	117.068	109.881	117.573	106.511	107.104	112.015	phosphatidate cytidylyltransferase, photoreceptor-specific [Zeugodacus cucurbitae]
P92029	DNJ60_DROME	gene-LOC105217806	53.77	199	7e-50	176	302.212	300.42	273.593	240.626	231.943	238.738	270.034	263.651	256.19	dnaJ-like protein 60 isoform X1 [Zeugodacus cucurbitae]
Q01989	MYS9_DROME	gene-LOC105218659	87.23	1261	0	2181	71.1527	65.9118	66.5298	65.7472	57.9061	57.7663	69.4737	68.64	61.2338	myosin heavy chain 95F isoform X2 [Zeugodacus cucurbitae]
Q02926	RB97D_DROME	gene-LOC105220690	78.12	192	9e-102	326	4.10589	4.62687	4.38229	4.45789	4.51131	4.74537	3.37667	3.97053	3.9539	ribonucleoprotein RB97D [Zeugodacus cucurbitae]
Q03019	TWINE_DROME	gene-LOC105211875	54.58	251	6e-77	263	17.6466	22.5293	29.5787	30.5684	21.4576	20.3177	19.0674	21.2843	20.9768	M-phase inducer phosphatase [Zeugodacus cucurbitae]
Q04448	MTDC_DROME	gene-Nmdmc	61.49	296	6e-128	380	21.0485	23.1321	29.2372	17.193	13.1618	14.1219	14.8234	14.903	12.9399	bifunctional methylenetetrahydrofolate dehydrogenase/cyclohydrolase, mitochondrial isoform X1 [Zeugodacus cucurbitae]
Q05201	EYA_DROME	gene-LOC105212079	78.27	382	0	598	4.71051	3.58637	3.76885	5.32026	4.74512	4.96942	4.48579	4.40545	4.9512	developmental protein eyes absent isoform X2 [Zeugodacus cucurbitae]
Q05856	RSMB_DROME	gene-LOC105208873	90.34	145	4e-65	205	54.1186	46.0068	49.8423	46.8726	44.41	46.281	39.8085	43.9633	45.274	small nuclear ribonucleoprotein-associated protein B [Zeugodacus cucurbitae]
Q08605	GAGA_DROME	gene-LOC105221033	72.77	393	1e-164	493	17.2801	15.51	16.6529	18.68	18.3155	20.3072	16.6849	16.8236	14.1141	transcription factor GAGA [Zeugodacus cucurbitae]
Q24117	DYL1_DROME	gene-LOC105216244	100	89	2e-57	189	427.341	461.928	467.833	533.511	475.426	519.883	446.569	491.587	475.895	hypothetical protein E2986_12856 [Frieseomelitta varia]
Q24207	BOULE_DROME	gene-LOC105212972	81.67	180	7e-81	267	184.514	182.967	186.307	165.177	156.639	162.727	142.785	151.051	143.544	protein boule isoform X2 [Zeugodacus cucurbitae]
Q24306	DIAP1_DROME	gene-LOC105211104	47.41	424	9e-122	373	86.3453	92.6887	90.6283	84.6234	83.7777	87.9382	85.556	82.2712	90.1111	death-associated inhibitor of apoptosis 1 [Zeugodacus cucurbitae]
Q24368	ISWI_DROME	gene-LOC105220609	91.78	949	0	1701	32.7693	31.047	33.7647	30.743	27.6802	28.5109	24.2708	23.7631	26.8922	PREDICTED: chromatin-remodeling complex ATPase chain Iswi [Bactrocera oleae]
Q24509	STX5_DROME	gene-LOC105216946	73.91	391	0	548	21.0241	20.8151	22.2922	20.7891	20.96	21.0096	17.6565	19.5504	17.2602	syntaxin-5 [Zeugodacus cucurbitae]
Q24564	MERH_DROME	gene-Mer	79.66	639	0	972	24.2565	23.4179	24.1741	24.8468	24.6673	22.2138	21.7558	21.9884	18.7372	moesin/ezrin/radixin homolog 2 [Zeugodacus cucurbitae]
Q27350	SO_DROME	gene-LOC105216810	79.79	287	2e-138	420	0.73427	0.872339	0.871129	1.56352	0.90896	1.0427	1.49079	1.47868	1.14878	protein sine oculis [Zeugodacus cucurbitae]
Q27607	DPOG1_DROME	gene-LOC105217447	62.93	1187	0	1440	21.0711	20.9581	21.0454	18.9146	18.7497	18.7158	18.5716	20.3516	19.2745	DNA polymerase subunit gamma-1, mitochondrial [Zeugodacus cucurbitae]
Q7KNS3	LIS1_DROME	gene-Lis-1	88.81	411	0	737	132.714	155.76	130.284	128.508	123.636	127.788	114.92	121.475	128.976	lissencephaly-1 homolog [Zeugodacus cucurbitae]
Q7KTX7	PRKN_DROME	gene-LOC105211534	79.44	496	0	848	1.08388	1.24397	1.64055	1.78525	1.68111	2.06245	1.22487	1.88811	1.54808	E3 ubiquitin-protein ligase parkin isoform X1 [Zeugodacus cucurbitae]
Q8I0G5	COPG_DROME	gene-LOC105215676	85.83	896	0	1560	8.80768	8.19083	8.45371	12.3976	13.6807	13.7099	10.6761	11.8652	10.561	coatomer subunit gamma isoform X1 [Zeugodacus cucurbitae]
Q8I7C3	LASP1_DROME	gene-Lasp_2	89.51	162	1e-95	320	157.332	168.832	180.645	160.765	159	160.191	162.995	164.984	165.669	LIM and SH3 domain protein Lasp isoform X1 [Zeugodacus cucurbitae]
Q8INF7	DAAF5_DROME	gene-LOC105209077	54.41	827	0	874	18.8953	19.8136	19.6614	21.1052	17.2498	20.1893	17.8587	16.9208	16.1638	dynein assembly factor 5, axonemal [Zeugodacus cucurbitae]
Q94515	DEGS1_DROME	gene-LOC105218868	90.03	321	0	621	36.433	38.2247	30.3129	30.4088	38.3733	37.8696	37.5548	31.3553	32.6596	sphingolipid delta(4)-desaturase DES1 [Zeugodacus cucurbitae]
Q95RU0	CUE_DROME	gene-LOC105212095	50.8	628	0	608	9.34756	9.04634	8.02326	9.53292	9.31455	8.93862	8.80003	7.97389	7.82708	protein cueball [Zeugodacus cucurbitae]
Q9NFU0	FMR1_DROME	gene-Fmr1_2	73.53	544	0	751	32.598	34.3774	34.105	40.5459	32.9464	37.2208	37.0673	38.0615	33.6128	synaptic functional regulator FMR1 isoform X1 [Zeugodacus cucurbitae]
Q9U3V9	XMAS_DROME	gene-LOC105208950	52.51	598	0	605	37.0826	36.4016	38.9148	41.5584	33.8708	34.7988	33.6611	33.4879	34.7363	protein xmas-2 [Zeugodacus cucurbitae]
Q9V3L1	NDST_DROME	gene-LOC105214398	88.68	901	0	1691	10.2492	8.68434	10.7434	10.6462	9.10071	9.11115	8.42165	10.1198	8.6236	bifunctional heparan sulfate N-deacetylase/N-sulfotransferase [Zeugodacus cucurbitae]
Q9V3U9	SLMO_DROME	gene-LOC105219539	85.05	214	6e-129	372	169.795	169.978	174.155	135.58	148.725	148.558	143.154	141.809	154.604	protein slowmo [Zeugodacus cucurbitae]
Q9V427	INX2_DROME	gene-LOC105212237	90.74	367	0	627	1.33665	1.82529	1.77917	3.37442	4.03707	5.30608	4.71897	4.96411	4.85912	innexin inx2 [Zeugodacus cucurbitae]
Q9V463	NU154_DROME	gene-LOC105216841	55.56	1413	0	1582	28.3484	28.9871	27.6111	26.41	24.7633	24.865	26.593	26.564	25.1539	nuclear pore complex protein Nup154 [Zeugodacus cucurbitae]
Q9V4P1	ANLN_DROME	gene-LOC105221450	53.12	1250	0	1149	30.2964	33.1035	33.1912	31.6186	27.8566	29.58	27.0356	28.7046	26.1867	anillin [Zeugodacus cucurbitae]
Q9V4Q8	RU2A_DROME	gene-LOC105215225	76.15	260	2e-118	345	18.7551	18.2676	20.9547	15.112	15.531	14.4764	14.1168	15.9662	12.5914	probable U2 small nuclear ribonucleoprotein A' [Zeugodacus cucurbitae]
Q9V6G5	TAZ_DROME	gene-Taz_4	76.23	265	6e-150	441	183.884	176.206	167.08	166.466	157.354	162.144	159.05	168.154	173.756	tafazzin homolog isoform X2 [Zeugodacus cucurbitae]
Q9VA12	PSA4L_DROME	gene-Pros29	53.63	248	3e-87	266	71.2379	68.3059	73.7321	69.9752	67.3982	66.3618	63.0847	58.3407	64.5662	proteasome subunit alpha type-4 [Zeugodacus cucurbitae]
Q9VAF7	PR99C_DROME	gene-LOC105216449	40	45	7e-06	45.4	3309.44	3265.54	3228.64	2676.04	2818.44	2574.93	2953.58	2784.35	2881.11	protamine [Zeugodacus cucurbitae]
Q9VAG4	VP16B_DROME	gene-LOC105214230	59.17	458	1e-168	501	4.11958	4.07373	4.71183	3.587	3.68622	3.41861	3.10926	3.07005	3.78261	vacuolar protein sorting-associated protein 16B [Zeugodacus cucurbitae]
Q9VC70	DZIP1_DROME	gene-LOC105216717	43.44	518	3e-128	407	63.2904	61.556	62.503	57.7313	54.7728	52.1459	57.0138	53.7064	53.9974	zinc finger protein DZIP1L [Zeugodacus cucurbitae]
Q9VE87	HMW_DROME	gene-LOC105218331	45.93	135	8e-27	114	114.573	132.591	116.475	101.477	94.0627	108.993	97.0714	89.3412	96.1251	protein hemingway [Zeugodacus cucurbitae]
Q9VEX5	INT13_DROME	gene-LOC105217787	62.54	694	0	835	5.93373	5.43728	6.53109	4.78782	4.52353	5.93875	4.40912	5.19389	4.26765	protein asunder [Zeugodacus cucurbitae]
Q9VF26	SPNE_DROME	gene-LOC105218252	48.04	1451	0	1267	5.55731	5.69661	6.88124	5.4451	5.49289	5.65742	4.75784	4.77455	5.22158	probable ATP-dependent RNA helicase spindle-E [Zeugodacus cucurbitae]
Q9VFJ3	HTRA2_DROME	gene-LOC105219442	74.72	360	0	558	5.35752	6.10633	6.97384	6.01239	5.56294	5.56048	5.03012	5.47424	6.90307	serine protease HTRA2, mitochondrial [Zeugodacus cucurbitae]
Q9VFK3	SOTI_DROME	gene-LOC105215588	35.29	51	1.3	29.3	7.1935	8.11282	8.29768	7.69808	8.40984	7.02872	5.52296	6.45969	6.63163	ER degradation-enhancing alpha-mannosidase-like protein 2 [Zeugodacus cucurbitae]
Q9VH70	TOPI_DROME	gene-LOC105212884	26.15	455	8e-26	115	11.1298	9.4344	10.9051	10.6661	9.61901	10.0588	9.88316	9.45719	9.77134	uncharacterized protein LOC105212884 isoform X1 [Zeugodacus cucurbitae]
Q9VHI4	SF3B5_DROME	gene-LOC105213171	96.47	85	3e-58	179	105.649	90.3373	80.8169	72.6338	80.8352	63.7394	74.8061	63.6608	86.3062	probable splicing factor 3B subunit 5 [Ceratitis capitata]
Q9VHP0	DDX3_DROME	gene-LOC105210154	88.76	498	0	891	144.743	147.056	148.917	170.051	158.969	168.345	157.589	160.301	161.453	ATP-dependent RNA helicase bel [Zeugodacus cucurbitae]
Q9VIP0	NESD_DROME	gene-LOC105219579	43.68	593	3e-150	453	60.2642	57.3482	54.645	48.6997	47.0446	52.9348	47.2572	44.3004	46.7522	protein nessun dorma [Zeugodacus cucurbitae]
Q9VJD3	COG5_DROME	gene-LOC105212885	70.92	736	0	1037	6.55126	7.21281	7.2103	5.86662	6.19076	6.41135	4.48501	5.75679	5.41359	conserved oligomeric Golgi complex subunit 5 [Zeugodacus cucurbitae]
Q9VK91	FAM92_DROME	gene-LOC105214169	66.06	277	3e-129	391	12.3803	11.529	8.66476	8.47718	8.39838	7.72929	7.17792	7.51857	7.08863	PREDICTED: protein FAM92A1 [Bactrocera oleae]
Q9VKD7	ZUC_DROME	gene-LOC105216434	41.04	251	4e-53	184	3.87035	3.60568	2.98419	4.38257	3.79413	3.9808	4.17544	3.67063	2.38659	mitochondrial cardiolipin hydrolase [Zeugodacus cucurbitae]
Q9VKM1	PIWI_DROME	gene-LOC105215351	63.44	774	0	1056	19.8812	18.6693	19.1674	16.419	15.9685	16.8916	12.4354	13.7649	13.3084	protein piwi [Zeugodacus cucurbitae]
Q9VKV8	CFA20_DROME	gene-LOC105220465	93.97	199	7e-139	394	226.582	240.89	229.673	195.104	200.348	195.09	209.948	205.658	197.24	cilia- and flagella-associated protein 20 [Zeugodacus cucurbitae]
Q9VLC0	VPS54_DROME	gene-LOC105219788	67.84	936	0	1251	0.977666	0.747957	1.40038	1.13599	1.16999	1.31293	0.819082	1.24993	1.06268	vacuolar protein sorting-associated protein 54 [Zeugodacus cucurbitae]
Q9VLP4	MTSH_DROME	gene-LOC105210839	50.75	266	2e-73	257	116.521	126.913	116.691	130.886	108.588	109.562	110.359	100.421	108.309	protein mitoshell isoform X2 [Zeugodacus cucurbitae]
Q9VLT5	POE_DROME	gene-LOC105218342	75.81	2476	0	3741	4.603	4.05278	4.34759	4.80942	4.86252	4.54019	3.74473	4.44602	3.87525	protein purity of essence [Zeugodacus cucurbitae]
Q9VM21	GUDU_DROME	gene-LOC105216940	78.35	656	0	980	80.442	75.0637	80.7809	65.0896	73.0135	67.0787	61.0469	60.6017	63.1163	armadillo repeat-containing protein gudu [Zeugodacus cucurbitae]
Q9VM92	TTL3B_DROME	gene-LOC105217892	56.21	676	0	739	379.735	395.341	385.238	380.444	364.628	370.945	380.951	375.194	386.866	tubulin glycylase 3B [Zeugodacus cucurbitae]
Q9VMN5	CH60C_DROME	gene-Hsp60	81.45	550	0	914	649.826	637.52	612.391	544.158	564.551	584.965	532.111	535.522	540.683	heat shock protein 60A [Zeugodacus cucurbitae]
Q9VNS0	MAEL_DROME	gene-LOC105218561	36.11	432	3e-69	237	4.4719	5.19794	4.32916	4.83438	5.71807	4.92861	3.82672	4.51992	4.79805	protein maelstrom 1 [Zeugodacus cucurbitae]
Q9VNV3	DDX1_DROME	gene-LOC105221439	82.53	727	0	1241	26.7457	26.1839	27.4407	27.7897	24.1083	25.7847	21.6772	24.624	24.0933	ATP-dependent RNA helicase Ddx1 [Zeugodacus cucurbitae]
Q9VQE5	PSB2_DROME	gene-LOC105209649	48.5	200	7e-70	218	60.8814	54.3724	61.5199	53.8594	60.3159	61.9129	55.0217	58.0782	53.7093	probable proteasome subunit beta type-2 [Zeugodacus cucurbitae]
Q9VRX6	INX4_DROME	gene-LOC105214402	49.46	370	4e-110	338	23.1522	22.2973	24.3127	18.5194	18.3904	17.7105	16.5501	16.5102	17.3488	innexin inx5 [Zeugodacus cucurbitae]
Q9VSR3	ORB2_DROME	gene-LOC105219012	41.27	252	7e-57	211	0.232875	0.397371	0.1898	0.436227	0.284501	0.103081	0.226447	0.142983	0.098937	uncharacterized protein LOC105219012 [Zeugodacus cucurbitae]
Q9VUV9	U520_DROME	gene-LOC105217251	92.18	2135	0	3966	5.35158	6.05085	6.39344	6.54488	6.10524	5.52244	5.33559	5.69291	5.44487	putative U5 small nuclear ribonucleoprotein 200 kDa helicase [Zeugodacus cucurbitae]
Q9VUW9	HIP14_DROME	gene-LOC105215472	84.1	648	0	1122	3.21196	2.51764	3.118	3.08505	2.60645	2.2311	1.50025	2.08715	2.04863	palmitoyltransferase Hip14 [Zeugodacus cucurbitae]
Q9VUZ1	TPPC2_DROME	gene-LOC105220926	84.56	136	2e-85	251	4.58463	6.38707	5.31929	4.10379	2.93555	2.69217	4.03321	4.37041	4.80081	probable trafficking protein particle complex subunit 2 [Zeugodacus cucurbitae]
Q9VZI2	ACK_DROME	gene-LOC105216311	59.81	1182	0	1191	27.3018	29.0394	28.5114	29.2711	25.9892	27.5695	27.7404	30.7586	27.0813	uncharacterized protein LOC105216311 [Zeugodacus cucurbitae]
Q9W074	HBS1_DROME	gene-LOC105211590	70.38	692	0	972	89.9502	98.3835	94.9209	83.9667	80.8214	82.203	87.3071	75.2625	77.9824	HBS1-like protein [Zeugodacus cucurbitae]
Q9W0S7	SND1_DROME	gene-LOC105211062	81.93	902	0	1503	55.045	57.7431	52.9825	68.7356	59.846	65.2186	55.4791	64.4391	60.22	staphylococcal nuclease domain-containing protein 1 [Zeugodacus cucurbitae]
Q9W0V1	PDPK1_DROME	gene-LOC105210465	74	300	2e-146	479	44.0592	43.2065	41.8797	48.2484	37.3157	61.6761	40.6151	49.4926	41.6595	3-phosphoinositide-dependent protein kinase 1 isoform X1 [Zeugodacus cucurbitae]
Q9W148	URI_DROME	gene-LOC105209277	57.04	142	6e-47	178	3.15201	3.05002	3.31946	2.94951	3.07032	2.53406	2.34403	2.09126	2.45045	unconventional prefoldin RPB5 interactor-like protein [Zeugodacus cucurbitae]
Q9W1I2	BGCN_DROME	gene-LOC105210367	35.06	1252	0	752	9.45481	8.60271	8.32017	7.26837	7.13661	7.91883	5.7375	5.57975	5.89708	benign gonial cell neoplasm protein [Zeugodacus cucurbitae]
Q9W1I9	FKBP6_DROME	gene-LOC105218014	43.81	452	6e-112	346	10.1266	9.34074	9.09971	8.42275	8.10613	8.86045	6.79767	7.86825	7.84561	inactive peptidyl-prolyl cis-trans isomerase shutdown [Zeugodacus cucurbitae]
Q9W2E7	RAE1_DROME	gene-LOC105216824	88.3	342	0	653	9.20876	8.62103	9.52919	8.2407	7.52478	6.77658	7.84976	7.42458	6.19862	mRNA export factor [Zeugodacus cucurbitae]
Q9W415	WUHO_DROME	gene-LOC105219303	47.69	411	7e-110	334	9.3579	8.94852	9.02898	7.42163	6.91786	7.92091	6.39052	7.43996	5.91349	tRNA (guanine-N(7)-)-methyltransferase non-catalytic subunit wuho [Zeugodacus cucurbitae]
Q9XYP7	GCP2_DROME	gene-Grip84_2	56.82	792	0	850	47.3457	51.3261	44.935	42.9785	37.7298	44.3761	40.1779	41.6023	41.0895	gamma-tubulin complex component 2 homolog isoform X1 [Zeugodacus cucurbitae]
