# Supplementary material for: Identification of testis development-related genes by combining Iso-Seq and RNA-Seq in Zeugodacus tau
Source: Front Cell Dev Biol. 2024 Mar 11;12:1356151. doi: 10.3389/fcell.2024.1356151 (PMC10961823; doi:10.3389/fcell.2024.1356151)
Supplement: Supplementary file 2 [file Table3.xlsx]

## Sheet: Table S3
Table S3 The Ka and Ks of rdh12-like, pdxk, rgn, and inx2 genes
Seq_1	Seq_2	Ka	Ks	Ka_Ks	EffectiveLen	AverageS-sites	AverageN-sites	cN	cS	pN	pS
Zeugodacus tau-rdh12-like	Zeugodacus cucurbitae	0.00123967	0.0370955	0.0334184	1056	248.667	807.333	1	9	0.00123865	0.036193
Zeugodacus tau-rdh12-like	Bactrocera oleae	0.0258158	0.491686	0.0525046	1056	248.167	807.833	20.5	89.5	0.0253765	0.360645
Zeugodacus tau-rdh12-like	Bactrocera tryoni	0.0341723	0.64325	0.0531245	1056	247.75	808.25	27	107	0.0334055	0.431887
Zeugodacus tau-rdh12-like	Bactrocera dorsalis	0.0321714	0.589214	0.0546006	1056	246.25	809.75	25.5	100.5	0.0314912	0.408122
Zeugodacus tau-rdh12-like	Ceratitis capitata	0.0483006	1.58648	0.0304451	1053	246	807	37.75	162.25	0.0467782	0.659553
Zeugodacus tau-rdh12-like	Rhagoletis pomonella	0.0610404	1.28738	0.0474146	1053	248.417	804.583	47.1667	152.833	0.0586225	0.61523
Zeugodacus tau-rdh12-like	Anastrepha ludens	0.062786	1.52531	0.0411627	1053	247.75	805.25	48.5	161.5	0.0602297	0.651867
Zeugodacus tau-rdh12-like	Anastrepha obliqua	0.0668333	1.62799	0.0410527	1053	247.583	805.417	51.5	164.5	0.0639421	0.664423
Zeugodacus tau-rdh12-like	Rhagoletis pomonella	0.214422	1.61103	0.133096	1011	244.667	766.333	142.917	162.083	0.186494	0.662466
Zeugodacus tau-rdh12-like	Anastrepha ludens	0.220325	2.98832	0.0737286	993	237.417	755.583	144.25	174.75	0.190912	0.736048
Zeugodacus tau-rdh12-like	Drosophila nnubila	0.259017	2.54477	0.101784	1044	253.75	790.25	173.083	183.917	0.219024	0.724795
Zeugodacus tau-pdxk	Zeugodacus cucurbitae	0.00572795	0.0339315	0.168809	912	211	701	4	7	0.00570613	0.0331754
Zeugodacus tau-pdxk	Bactrocera tryoni	0.0432777	0.515715	0.0839179	912	210.5	701.5	29.5	78.5	0.0420527	0.372922
Zeugodacus tau-pdxk	Bactrocera dorsali	0.0455353	0.474881	0.0958877	912	210.333	701.667	31	74	0.0441805	0.351823
Zeugodacus tau-pdxk	Bactrocera oleae	0.0493369	0.516009	0.0956125	912	210.417	701.583	33.5	78.5	0.0477491	0.373069
Zeugodacus tau-pdxk	Bactrocera latifrons	0.0503396	0.430469	0.116941	909	210.667	698.333	34	69	0.0486874	0.327532
Zeugodacus tau-pdxk	Rhagoletis pomonella	0.0797443	1.16455	0.0684763	912	211.417	700.583	53	125	0.0756512	0.59125
Zeugodacus tau-pdxk	Rhagoletis zephyria	0.0797644	1.25716	0.0634482	912	211.583	700.417	53	129	0.0756692	0.609689
Zeugodacus tau-pdxk	Ceratitis capitata	0.0821191	1.48103	0.0554471	912	211.333	700.667	54.5	136.5	0.0777831	0.645899
Zeugodacus tau-pdxk	Anastrepha ludens	0.0781781	1.28286	0.0609406	912	211.583	700.417	52	130	0.0742415	0.614415
Zeugodacus tau-pdxk	Drosophila melanogaster	0.899845	2.60205	0.345821	537	121.333	415.667	217.833	88.1667	0.524058	0.726648
Zeugodacus tau-rgn	Zeugodacus cucurbitae	0	0.0496049	0	900	208.333	691.667	0	10	0	0.048
Zeugodacus tau-rgn	Drosophila melanogaster	0.30146	NaN	NaN	888	214.25	673.75	167.25	161.75	0.248237	0.754959
Zeugodacus tau-rgn	Bactrocera oleae	0.076157	0.542001	0.140511	894	208.167	685.833	49.6667	80.3333	0.072418	0.385909
Zeugodacus tau-rgn	Rhagoletis zephyria	0.105782	1.19247	0.0887083	900	209.083	690.917	68.1667	124.833	0.0986612	0.597051
Zeugodacus tau-rgn	Rhagoletis pomonella	0.104226	1.18323	0.0880859	900	209.75	690.25	67.1667	124.833	0.0973077	0.595153
Zeugodacus tau-rgn	Ceratitis capitata	0.11658	1.351	0.0862917	900	210	690	74.5	131.5	0.107971	0.62619
Zeugodacus tau-rgn	Anastrepha ludens	0.13865	1.25552	0.110433	900	211.417	688.583	87.1667	128.833	0.126588	0.609381
Zeugodacus tau-rgn	Anastrepha obliqua	0.136505	1.37807	0.0990551	900	210.917	689.083	86	133	0.124803	0.630581
Zeugodacus tau-rgn	Bactrocera tryoni	0.080179	0.570926	0.140437	894	210.167	683.833	52	84	0.0760419	0.399683
Zeugodacus tau-rgn	Bactrocera dorsalis	0.0954621	0.596937	0.15992	888	209.333	678.667	60.8333	86.1667	0.0896365	0.411624
Zeugodacus tau-inx2	Zeugodacus cucurbitae	0	0.00831609	0	1095	241.833	853.167	0	2	0	0.00827016
Zeugodacus tau-inx2	Bactrocera dorsalis	0.0172046	0.267138	0.0644035	1095	242.5	852.5	14.5	54.5	0.0170088	0.224742
Zeugodacus tau-inx2	Bactrocera oleae	0.0154125	0.257934	0.0597537	1095	242.833	852.167	13	53	0.0152552	0.218257
Zeugodacus tau-inx2	Bactrocera tryoni	0.0154125	0.257934	0.0597537	1095	242.833	852.167	13	53	0.0152552	0.218257
Zeugodacus tau-inx2	Bactrocera latifrons	0.0154125	0.257934	0.0597537	1095	242.833	852.167	13	53	0.0152552	0.218257
Zeugodacus tau-inx2	Anastrepha ludens	0.0293129	0.515496	0.0568634	1095	242.75	852.25	24.5	90.5	0.0287474	0.372812
Zeugodacus tau-inx2	Anastrepha obliqua	0.0317635	0.498804	0.0636793	1095	242.917	852.083	26.5	88.5	0.0311002	0.364322
Zeugodacus tau-inx2	Ceratitis capitata	0.0385472	0.534384	0.072134	1095	243.333	851.667	32	93	0.0375734	0.382192
Zeugodacus tau-inx2	Drosophila melanogaster	0.0706039	2.07071	0.0340965	1095	249.083	845.917	57	175	0.0673825	0.702576
